# Supplementary material for: Man versus machine: cost and carbon emission savings of 4G-connected Artificial Intelligence technology for classifying species in camera trap images
Source: Sci Rep. 2024 Jun 24;14:14530. doi: 10.1038/s41598-024-65179-x (PMC11196731; doi:10.1038/s41598-024-65179-x)
Supplement: Supplementary file 3 — Supplementary Information 4. [file 41598_2024_65179_MOESM3_ESM.xlsx]

## Sheet: Instructions
This spreadsheet helps calculate
a) an appropriate camera trapping regime for your project
b) a comparison of the estimated cost and carbon savings of different regimes
To begin, select from the dropdown menu in cell B1, your proposed duration.
Project- for 12 months or less
Year- for multi-year projects
Then, input your data into the white cells where relevant
Coloured boxes contain automatic calculations
Different scenarios can be defined in the different boxes, with cost and carbon savings between different scenarios displayed in the blue and yellow boxes at the bottom
Note: Camera traps can be purchased with a number of options (batteries, SD cards of various capacities, solar panel attachments, antitheft devices etc). In cells B26, G22 and G38 insert (where relevant) these values as a total (per single camera setup) including in the value any of the options required.
Total emissions are calculated by using cell G45 and applying the following formula: (number of vehicles*number of days *km per day).
Total cost per upload is derived from the input cells above it (cells G35 to G39): (number of images*number of times images are uploaded * cost of each image) + the amount of time staff need to spend uploading and training the algorithm.

## Sheet: Savings calculator
Is This Cost Benefit Analysis per (please select)	Year
Staff Collecting and Sorting SD Card Images	Insert Values	Units			Using eVorta AI System with 4G Connected Cameras	Insert Values	Units
Camera Equipment Purchase Cost					Cost per unit Camera Equipment
Cost per unit Camera Equipment					Number of Cameras Required
Number of Cameras Required					Cost of Long Range Antenna		$ per antenna
Total Camera Equipment Purchase Cost	0	Total initial outlay			Number of Long Range Antennas Required
					Total Camera Equipment Purchase Cost	0	Total initial outlay
Travel to Service Cameras - Vehicles
Kms		Per vehicle per day			SIM Card Subscription Cost		$ per day per camera
Fuel Price		$ per litre			eVorta Subscription Cost		$ per day per camera
Vehicle Fuel Efficiency		Litres per 100km			Number of Cameras	0	as defined in cell G6
	0	Daily fuel cost per vehicle			Staff Time (eVorta Liaison and Training the eVorta algorithm)		Minutes per day
Other vehicle costs:					Staff Salary Including Oncosts		$ per hour
Vehicle Maintenance/Insurance/Registration		$ per day			Total eVorta and Staff Processing Cost	0	$ per day
Lease/Hire/Finance Expense (leased vehicles)		$ per day
Vehicle Depreciation (owned vehicles)		$ per day			Number of Days		Per Year
	0	Total daily cost per vehicle			Subtotal (Direct Image Uploads and eVorta Interrogation)	0	Per Year
Number of Days Vehicle Use					Camera Maintenance Days		Per Year
Number of Vehicles Used Per Day		Toyota Hilux 2022			Staff Salary Including Oncosts		Per hour
Total Vehicle Cost - Servicing	0	Per Year			Staff FTE Time		Hours per day
					Kilometres per Day
Travel to Service Cameras - Staff					Subtotal Camera Maintenance Costs	0	Per Year
Staff FTE Time		Hours per day			Total Ongoing Costs	0	Per Year
Staff Salary Including Oncosts		$ per hour
Number of FTE Staff		Per day
Total Staff Cost - Servicing	0	Per Year			Using eVorta AI System Without 4G Connected Cameras (Manual Uploads)	Insert Values	Units
Image Processing - Staff					Cost per unit Camera Equipment
Number of SD Card Downloads per Year					Number of Cameras Required
Number of SD Cards to be Checked per Download					Total Cost of Camera Purchase	0
Average Time Taken to Process One SD Card		Minutes
Daily Staff Time - Image Processing	0	Hours			Number of Images		Per upload
Total Staff Cost - Image Processing	0	Per Year			eVorta Costs per Image		Current eVorta processing cost @ $0.01/image
					Number of Uploads		Per Year
Total Cost of Manual Download and Processing	0	Per Year			Staff Time (eVorta Liaison and Training the eVorta System)		Minutes per upload and eVorta interrogation
					Staff Salary Including Oncosts		$ per hour
					Total Cost per Upload	0
	Cost ($)	Saving ($)	Saving (%)
How Many Years (if Multi-year Project, or else 1)
Manual image download, human image processing	0				Carbon Emission Savings	Insert Values	Units
Manual image download and upload, eVorta image processing	0	0	#DIV/0!
4G-connected camera image direct upload, eVorta image processing	0	0	#DIV/0!		Carbon Emissions for Make and Model of Vehicle		g / km
					Using Staff to manually download and process images	0	kg / year
					Using 4G connected cameras and eVorta image processing	0	kg / year
					Saving	0	kg / year
					Saving	#DIV/0!
					Overall saving across entire project	0	kg

## Sheet: dropdown list- to hide
Year
Project
